# Supplementary material for: Predicting Ancestral Segmentation Phenotypes from Drosophila to Anopheles Using In Silico Evolution
Source: PLoS Genet. 2016 May 26;12(5):e1006052. doi: 10.1371/journal.pgen.1006052 (PMC4882032; doi:10.1371/journal.pgen.1006052)
Supplement: S1 Codes — (ZIP) [file pgen.1006052.s007.zip]

Archive with 43 entries (38 files):
- Supplementary_Code/
- Supplementary_Code/Fig5/
- Supplementary_Code/Fig5/a.out
- Supplementary_Code/Fig5/drosophila_shift.c
- Supplementary_Code/Fig5/List_Genes.txt
- Supplementary_Code/Fig5/mosquito_shift.c
- Supplementary_Code/Fig5/palette.py
- Supplementary_Code/Fig5/palette.pyc
- Supplementary_Code/Fig5/plot_pair_rule.py
- Supplementary_Code/Fig6/
- Supplementary_Code/Fig6/a.out
- Supplementary_Code/Fig6/Fig6A.c
- Supplementary_Code/Fig6/Fig6B.c
- Supplementary_Code/Fig6/Fig6C.c
- Supplementary_Code/Fig6/Fig6D.c
- Supplementary_Code/Fig6/List_Genes.txt
- Supplementary_Code/Fig6/palette.py
- Supplementary_Code/Fig6/palette.pyc
- Supplementary_Code/Fig6/plot_eve_ftz.py
- Supplementary_Code/Fig7/
- Supplementary_Code/Fig7/a.out
- Supplementary_Code/Fig7/Fig7A.c
- Supplementary_Code/Fig7/Fig7B.c
- Supplementary_Code/Fig7/Fig7C.c
- Supplementary_Code/Fig7/Fig7D.c
- Supplementary_Code/Fig7/integrator_clogmia.c
- Supplementary_Code/Fig7/List_Genes.txt
- Supplementary_Code/Fig7/palette.py
- Supplementary_Code/Fig7/palette.pyc
- Supplementary_Code/Fig7/plot_eve.py
- Supplementary_Code/Figs3-4/
- Supplementary_Code/Figs3-4/a.out
- Supplementary_Code/Figs3-4/Fig2-3A.c
- Supplementary_Code/Figs3-4/Fig3B.c
- Supplementary_Code/Figs3-4/Fig3C.c
- Supplementary_Code/Figs3-4/Fig3D.c
- Supplementary_Code/Figs3-4/Fig4B.c
- Supplementary_Code/Figs3-4/Fig4C.c
- Supplementary_Code/Figs3-4/Fig4D.c
- Supplementary_Code/Figs3-4/List_Genes.txt
- Supplementary_Code/Figs3-4/palette.py
- Supplementary_Code/Figs3-4/palette.pyc
- Supplementary_Code/Figs3-4/plot_eve.py
