# Supplementary material for: Predicting Ancestral Segmentation Phenotypes from Drosophila to Anopheles Using In Silico Evolution
Source: PLoS Genet. 2016 May 26;12(5):e1006052. doi: 10.1371/journal.pgen.1006052 (PMC4882032; doi:10.1371/journal.pgen.1006052)
Supplement: S1 Codes — (ZIP) [file pgen.1006052.s007.zip › Supplementary_Code/Fig5/palette.py]

def HSL_to_RGB(h,s,l):
    ''' Converts HSL colorspace (Hue/Saturation/Value) to RGB colorspace.
        Formula from http://www.easyrgb.com/math.php?MATH=M19#text19
       
        Input:
            h (float) : Hue (0...1, but can be above or below
                              (This is a rotation around the chromatic circle))
            s (float) : Saturation (0...1)    (0=toward grey, 1=pure color)
            l (float) : Lightness (0...1)     (0=black 0.5=pure color 1=white)
       
        Ouput:
            (r,g,b) (integers 0...255) : Corresponding RGB values
       
        Examples:
            >>> print HSL_to_RGB(0.7,0.7,0.6)
            (110, 82, 224)
            >>> r,g,b = HSL_to_RGB(0.7,0.7,0.6)
            >>> print g
            82
    '''
    def Hue_2_RGB( v1, v2, vH ):
        while vH<0.0: vH += 1.0
        while vH>1.0: vH -= 1.0
        if 6*vH < 1.0 : return v1 + (v2-v1)*6.0*vH
        if 2*vH < 1.0 : return v2
        if 3*vH < 2.0 : return v1 + (v2-v1)*((2.0/3.0)-vH)*6.0
        return v1
   
    if not (0 <= s <=1): raise ValueError,"s (saturation) parameter must be between 0 and 1."
    if not (0 <= l <=1): raise ValueError,"l (lightness) parameter must be between 0 and 1."
   
    r,b,g = (l*255,)*3
    if s!=0.0:
       if l<0.5 : var_2 = l * ( 1.0 + s )
       else     : var_2 = ( l + s ) - ( s * l )
       var_1 = 2.0 * l - var_2
       r = 255 * Hue_2_RGB( var_1, var_2, h + ( 1.0 / 3.0 ) )
       g = 255 * Hue_2_RGB( var_1, var_2, h )
       b = 255 * Hue_2_RGB( var_1, var_2, h - ( 1.0 / 3.0 ) )
      
    return (int(round(r)),int(round(g)),int(round(b)))

def floatrange(start,stop,steps):
    ''' Computes a range of floating value.
       
        Input:
            start (float)  : Start value.
            end   (float)  : End value
            steps (integer): Number of values
       
        Output:
            A list of floats
       
        Example:
            >>> print floatrange(0.25, 1.3, 5)
            [0.25, 0.51249999999999996, 0.77500000000000002, 1.0375000000000001, 1.3]
    '''
    return [start+float(i)*(stop-start)/(float(steps)-1) for i in range(steps)]

def color_generate(n):
    """ Returns a palette of colors suited for charting.
    
        Input: 
            n (integer) : The number of colors to return
            
        Output:
            A list of colors in HTML notation (eg.['#cce0ff', '#ffcccc', '#ccffe0', '#f5ccff', '#f5ffcc'])
       
        Example:
            >>> print color_generate(5)
            ['#5fcbff','#e5edad','#f0b99b','#c3e5e4','#ffff64']
    """
    if n==0:
        return []   

    #small_palette = ['#5fcbff','#e5edad','#f0b99b','#c3e5e4','#ffff64']
    #if n<=len(small_palette):
        #return small_palette[:n]
    start_hue = 0.333  # 0=red    1/3=0.333=green   2/3=0.666=blue 
    saturation = 0.9
    lightness = 0.5
    colors = ['#%02x%02x%02x' % HSL_to_RGB(hue,saturation,lightness) for hue in floatrange(start_hue,start_hue+1,n+1)][:-1]
    small_colors= ['#%02x%02x%02x' % HSL_to_RGB(hue,saturation,lightness) for hue in floatrange(start_hue,start_hue+1,5)][:-1]
    if (n<5):
    	return small_colors[0::2]+small_colors[1::2]
    return colors[0::2]+colors[1::2]
