# Supplementary material for: Predicting Ancestral Segmentation Phenotypes from Drosophila to Anopheles Using In Silico Evolution
Source: PLoS Genet. 2016 May 26;12(5):e1006052. doi: 10.1371/journal.pgen.1006052 (PMC4882032; doi:10.1371/journal.pgen.1006052)
Supplement: S1 Codes — (ZIP) [file pgen.1006052.s007.zip › Supplementary_Code/Fig6/List_Genes.txt]

s0 = bicoid
s1 = caudal
s2 = hunchback
s3 = giant
s4 = Kruppel
s5 = knirps
s6 = tailless
s7 = huckebein
s8 = kernel eve2
s9 = kernel eve3&7
s10 = kernel eve4&6
s11 = kernel eve5
s12 = kernel ftz1&5
s13 = kernel ftz2&7
s14 = kernel ftz3&6
s15 = total smoothed eve
s16 = kernel ftz4
s17 = total smoothed ftz
